# Supplementary material for: Homogeneous Electrochemical Aptasensor for Sensitive Detection of Zearalenone Using Nanocomposite Probe and Silica Nanochannel Film
Source: Molecules. 2023 Oct 24;28(21):7241. doi: 10.3390/molecules28217241 (PMC10647457; doi:10.3390/molecules28217241)
Supplement: Supplementary file 1 [file molecules-28-07241-s001.zip]

Archive with 1 entries (1 files):
- molecules-2643428-supplementary.pdf
